# Supplementary material for: Effect of the Protein Corona Formation on Antibody Functionalized Liquid Lipid Nanocarriers
Source: Int J Mol Sci. 2023 Nov 25;24(23):16759. doi: 10.3390/ijms242316759 (PMC10706289; doi:10.3390/ijms242316759)
Supplement: Supplementary file 1 [file ijms-24-16759-s001.zip]

Archive with 1 entries (1 files):
- ijms-2733040-SI.pdf
